# Supplementary material for: Limiting Onion Fly (Delia antiqua) and Onion Thrips (Thrips tabaci) Damage to Onions by Combined Use of Environmentally Acceptable Control Methods: Fact or Fantasy?
Source: Insects. 2025 Oct 27;16(11):1097. doi: 10.3390/insects16111097 (PMC12653390; doi:10.3390/insects16111097)
Supplement: Supplementary file 1 [file insects-16-01097-s001.zip]

Archive with 1 entries (1 files):
- insects-3911135-supplementary.pdf
